# Supplementary material for: Intra-strain genetic heterogeneity in Toxoplasma gondii ME49: Oxford Nanopore long-read sequencing reveals copy number variation in the ROP8-ROP2A locus
Source: BMC Genomics. 2025 Dec 3;26:1094. doi: 10.1186/s12864-025-12372-5 (PMC12690857; doi:10.1186/s12864-025-12372-5)
Supplement: Supplementary file 3 — Supplementary Material 3. [file 12864_2025_12372_MOESM3_ESM.xlsx]

## Sheet: Sheet1
Supplementary Table 1: Summary of sequencing metadata and read classification for T. gondii ME49 isolates.
Isolate	Sample name	Sample date (YYYY.MM.DD)	Pore version	Device	Ligation kit	Base calling method	HERRO correction	Model	DNA extraction protocol	Total	Human	Not human	%human	%Not human
2015T	20240610_1411_MN40175_FAY46146_355a6c5e	2024.06.10	R10.4.1	MinION	SQK-LSK114	Dorado/0.7.3	Yes	dna_r10.4.1_e8.2_400bps_sup@v4.3.0	Monarch HMW DNA Extraction Kit (NEB, Cat# T3050L)	5972638659	1254879968	4717758691	21.0105	78.9895
	20240729_1314_MN39041_FAZ61091_eef4f29d	2024.07.29	R10.4.1	MinION	SQK-LSK114	Dorado/0.7.3	Yes	dna_r10.4.1_e8.2_400bps_sup@v4.3.0	Size Selection via Semi-Selective DNA Precipitation	2698051749	564107231	2133944518	20.9079	79.0921
	20240729_1314_MN40175_FAZ60645_e7b0bf5d	2024.07.29	R10.4.1	MinION	SQK-LSK114	Dorado/0.7.3	Yes	dna_r10.4.1_e8.2_400bps_sup@v4.3.0	Monarch HMW DNA Extraction Kit (NEB, Cat# T3050L)	2387443158	389286938	1998156220	16.3056	83.6944
	20241024_0917_P2S-01528-B_PAW56659_e2971904	2024.10.24	R10.4.1	Promethion	SQK-ULK114	Dorado/0.7.3	Yes	dna_r10.4.1_e8.2_400bps_sup@v4.3.0	Ultra-Long DNA Sequencing	564088202	1928611	562159591	0.341899	99.6581
	20241108_1155_MN23004_FBA90510_d8213e89	2024.11.08	R10.4.1	MinION	SQK-LSK114	Dorado/0.7.3	Yes	dna_r10.4.1_e8.2_400bps_sup@v4.3.0	Monarch HMW DNA Extraction Kit (NEB, Cat# T3050L)	2405632058	257139828	2148492230	10.6891	89.3109
	20241107_1405_MN40175_FAZ61068_e19d0750	2024.11.07	R10.4.1	MinION	SQK-LSK114	Dorado/0.7.3	Yes	dna_r10.4.1_e8.2_400bps_sup@v4.3.0	Monarch HMW DNA Extraction Kit (NEB, Cat# T3050L)	2045870288	252778459	1793091829	12.3555	87.6445
2020T	2021.12.03_TOXO_ME49_ATCC_new_ZK	2021.12.03	R10.3	MinION	SQK-LSK109	guppy/6.1.5	No	dna_r10.3_450bps_sup.cfg	Phenol-Chloroform Extraction	619234179	128162329	491071850	20.6969	79.3031
	04_05_2022_ToxoME49T_2020	2022.05.04	R10.4	MinION	SQK-LSK112	guppy/6.1.5	No	dna_r10.4_e8.1_sup.cfg	Phenol-Chloroform Extraction	3482586091	2658819553	823766538	76.3461	23.6539
2000B	TOXO_ME49B_mouse_old_2022_01_27	2022.01.27	R10.3	MinION	SQK-LSK109	guppy/6.1.5	No	dna_r10.3_450bps_sup.cfg	Phenol-Chloroform Extraction	1471254124	1463729817	7524307	99.4886	0.511421
	2022.02.22_Toxo_ME49_B_mouse_old/	2022.02.22	R10.3	MinION	SQK-LSK109	guppy/6.1.5	No	dna_r10.3_450bps_sup.cfg	Phenol-Chloroform Extraction	682904935	675151976	7752959	98.8647	1.13529
	23_06_2022_ToxoME49_two_runs_combined	2022.06.23	R10.4	MinION	SQK-LSK112	guppy/6.1.5	No	dna_r10.4_e8.1_sup.cfg	Phenol-Chloroform Extraction	2611545573	2536235567	75310006	97.1163	2.88373
	20220906	2022.09.06	R10.4	MinION	SQK-LSK112	guppy/6.1.5	No	dna_r10.4_e8.1_sup.cfg	Phenol-Chloroform Extraction	3932257819	3889507257	42750562	98.9128	1.08718
	07_04_2022_ToxoME49_B_old_mouse_DNase	2022.04.07	R10.4	MinION	SQK-LSK112	guppy/6.1.5	No	dna_r10.4_e8.1_sup.cfg	Phenol-Chloroform Extraction	4002156369	3824833520	177322849	95.5693	4.43068
	07_04_2022_ToxoME49_B_old_mouse	2022.04.07	R10.4	MinION	SQK-LSK112	guppy/6.1.5	No	dna_r10.4_e8.1_sup.cfg	Phenol-Chloroform Extraction	3436321997	3253607841	182714156	94.6829	5.31714
	07_02_2023_ToxoME49_2000/ME49_2000_Inf_122d_740Cysts	2023.02.07	R10.4	MinION	SQK-NBD112-24	guppy/6.1.5	No	dna_r10.4_e8.1_sup.cfg	Phenol-Chloroform Extraction	200524384	188792158	11732226	94.1492	5.85077
	ME49_2000_inf_143d_1480_Cysts	2023.02.08	R10.4	MinION	SQK-NBD112-24	guppy/6.1.5	No	dna_r10.4_e8.1_sup.cfg	Phenol-Chloroform Extraction	175065412	168464875	6600537	96.2297	3.77033
	ME49_2000_inf_21d_800_Cysts	2023.02.09	R10.4	MinION	SQK-NBD112-24	guppy/6.1.5	No	dna_r10.4_e8.1_sup.cfg	Phenol-Chloroform Extraction	94146704	89280787	4865917	94.8316	5.16844
	ME49_2000_Inf_23d_640_Cysts	2023.02.10	R10.4	MinION	SQK-NBD112-24	guppy/6.1.5	No	dna_r10.4_e8.1_sup.cfg	Phenol-Chloroform Extraction	279703134	270166707	9536427	96.5905	3.40948
	ME49_2000_Inf_66d_900_Cysts	2023.02.11	R10.4	MinION	SQK-NBD112-24	guppy/6.1.5	No	dna_r10.4_e8.1_sup.cfg	Phenol-Chloroform Extraction	238724912	233530943	5193969	97.8243	2.17571
	ME49_2000_inf_85d_2396_Cysts	2023.02.12	R10.4	MinION	SQK-NBD112-24	guppy/6.1.5	No	dna_r10.4_e8.1_sup.cfg	Phenol-Chloroform Extraction	145160676	136278745	8881931	93.8813	6.11869
	ME49_2000_Inf_43d_410_Cysts	2023.02.12	R10.4	MinION	SQK-NBD112-24	guppy/6.1.5	No	dna_r10.4_e8.1_sup.cfg	Phenol-Chloroform Extraction	121958488	116237358	5721130	95.309	4.69105
	ME49_2000_Inf_56d_200_Cysts	2023.02.12	R10.4	MinION	SQK-NBD112-24	guppy/6.1.5	No	dna_r10.4_e8.1_sup.cfg	Phenol-Chloroform Extraction	100447750	97938348	2509402	97.5018	2.49822
	02_03_2023_ME49_2000_inf86d	2023.03.02	R10.4.1	MinION	SQK-LSK114	guppy/6.1.5	No	dna_r10.4.1_e8.2_400bps_sup.cfg	Phenol-Chloroform Extraction	2974979425	2566456402	408523023	86.268	13.732
	05_05_2023_ME49_2000_1458cysts_105d_isolated_06_04_2023	2023.05.05	R10.4.1	MinION	SQK-LSK114	guppy/6.1.5	No	dna_r10.4.1_e8.2_400bps_sup.cfg	Phenol-Chloroform Extraction	1927539725	1745637720	181902005	90.563	9.437
	17_07_23_ME49_2000-1500C/20230717_1230_MN35772_FAX02507_8c30b307	2023.07.17	R10.4.1	MinION	SQK-LSK114	guppy/6.1.5	No	dna_r10.4.1_e8.2_400bps_sup.cfg	Phenol-Chloroform Extraction	2096358332	1993669691	102688641	95.1016	4.89843
	17_07_23_ME49_2000-6000C/20230717_1230_MN40177_FAX02509_539b1423	2023.07.17	R10.4.1	MinION	SQK-LSK114	guppy/6.1.5	No	dna_r10.4.1_e8.2_400bps_sup.cfg	Phenol-Chloroform Extraction	3441156200	3243883255	197272945	94.2672	5.73275
	17_07_23_ME49_2000-1900C/20230717_1230_MN36487_FAX02441_0169adfb	2023.07.17	R10.4.1	MinION	SQK-LSK114	guppy/6.1.5	No	dna_r10.4.1_e8.2_400bps_sup.cfg	Phenol-Chloroform Extraction	4039790879	3927996996	111793883	97.2327	2.76732
