# Supplementary material for: Intra-strain genetic heterogeneity in Toxoplasma gondii ME49: Oxford Nanopore long-read sequencing reveals copy number variation in the ROP8-ROP2A locus
Source: BMC Genomics. 2025 Dec 3;26:1094. doi: 10.1186/s12864-025-12372-5 (PMC12690857; doi:10.1186/s12864-025-12372-5)
Supplement: Supplementary file 5 — Supplementary Material 5. [file 12864_2025_12372_MOESM5_ESM.xlsx]

## Sheet: DP_10_GQ_10
Supplementary Table 3: Medaka variant calls for 2020T and 2000B isolates before and after filtering
	2020T						2000B
	#SNPs	#Ins	#del	#Mnp	#Mixed	Total	#SNPs	#Ins	#del	#Mnp	#Mixed	Total
All	1497	537	1869	118	55	4076	308	232	1479	17	5	2041
Depth >= 10& GQ >= 10	159	77	250	9	0	495	81	83	308	3	0	475
	10.6212	14.3389	13.3761	7.62712	0	12.1443	26.2987	35.7759	20.8249	17.6471	0	23.2729
Not overlapping with SV and not in anomalous positions	67	72	226	0	0	365	48	65	263	0	0	376
