# Supplementary material for: Intra-strain genetic heterogeneity in Toxoplasma gondii ME49: Oxford Nanopore long-read sequencing reveals copy number variation in the ROP8-ROP2A locus
Source: BMC Genomics. 2025 Dec 3;26:1094. doi: 10.1186/s12864-025-12372-5 (PMC12690857; doi:10.1186/s12864-025-12372-5)
Supplement: Supplementary file 6 — Supplementary Material 6. [file 12864_2025_12372_MOESM6_ESM.xlsx]

## Sheet: Sheet1
Supplementary Table 4: Classification of filtered Medaka variant calls by genomic context: NUMTs, homopolymers, tandem repeats, and normal positions
	2020T					2000B
	Total	NUMT	Homopolymer	Tandem repeats	Normal	Total	NUMT	Homopolymer	Tandem repeats	Normal
SNV	67	1	6	8	52	48	1	2	7	38
sDEL	226	2	143	78	3	263	0	56	201	6
sINS	72	1	6	63	2	65	0	10	54	1
