# Supplementary material for: Intra-strain genetic heterogeneity in Toxoplasma gondii ME49: Oxford Nanopore long-read sequencing reveals copy number variation in the ROP8-ROP2A locus
Source: BMC Genomics. 2025 Dec 3;26:1094. doi: 10.1186/s12864-025-12372-5 (PMC12690857; doi:10.1186/s12864-025-12372-5)
Supplement: Supplementary file 7 — Supplementary Material 7. [file 12864_2025_12372_MOESM7_ESM.xlsx]

## Sheet: after_rerunning_medaka
Supplementary Table 5: Structural variant calls before and after filtering.
	2020T						2000B
	INS	DEL	INV	BND	DUP	Total	INS	DEL	INV	BND	DUP	Total
All	9	8	98	0	1	116	21	11	0	4	0	36
After manual filtering	0	2	0	0	0	2	0	3	0	0	0	3
