# Supplementary material for: Intra-strain genetic heterogeneity in Toxoplasma gondii ME49: Oxford Nanopore long-read sequencing reveals copy number variation in the ROP8-ROP2A locus
Source: BMC Genomics. 2025 Dec 3;26:1094. doi: 10.1186/s12864-025-12372-5 (PMC12690857; doi:10.1186/s12864-025-12372-5)
Supplement: Supplementary file 9 — Supplementary Material 9. [file 12864_2025_12372_MOESM9_ESM.xlsx]

## Sheet: Sheet1
Supplementary Table 7. Genotype concordance before and after graph-based genotyping, stratified by variant type.
	Total loci	2020T				2000B
	Number of positions	Pre- and post-graph genotypes identical (x,x) +(0,0)	Gained reference alleles (graph) (x,0)	Gained non-reference allelels (graph) (0,x)	other	Pre- and post-graph genotypes identical	Gained reference alleles (graph)	Gained non-reference allelels (graph)	other
SNV	79	75	0	0	4	77	0	2	0
sDEL	36	25	0	10	1	34	0	2	0
sINS	57	54	0	0	3	55	1	1	0
DEL	4	3	0	0	1	4	0	0	0
INS	1	0	0	1	0	1	0	0	0
